# Supplementary material for: Plasma Apolipoprotein Concentrations Are Highly Altered in Severe Intensive Care Unit COVID-19 Patients: Preliminary Results from the LIPICOR Cohort Study
Source: Int J Mol Sci. 2023 Feb 27;24(5):4605. doi: 10.3390/ijms24054605 (PMC10003429; doi:10.3390/ijms24054605)
Supplement: Supplementary file 1 [file ijms-24-04605-s001.zip]

Archive with 1 entries (1 files):
- ijms-2211413-supplementary.pdf
